# Supplementary material for: Repeated seizure-induced brainstem neuroinflammation contributes to post-ictal ventilatory control dysfunction
Source: Front Physiol. 2024 Aug 6;15:1413479. doi: 10.3389/fphys.2024.1413479 (PMC11339535; doi:10.3389/fphys.2024.1413479)
Supplement: Supplementary file 1 [file Table2.XLSX]

## Sheet: Supplemental Table 2
	BӧtC
Cytokines/Chemokines	SS cntrl vs Naïve	Naïve vs 1Day	Naïve vs 2Day	Naïve vs 3Day	Naïve vs 5Day	Naïve vs 10Day
EGF	0.914	1.139	0.982	1.139	1.406	1.19
Eotaxin	0.938	1.058	0.966	1.058	1.144	1.056
Fractalkine	1.458	1.066	0.852	1.066	0.98	1.017
G-CSF	2.085	1.146	0.953	1.146	0.769	1.061
GM-CSF	1.185	1.207	0.904	1.207	1.21	1.265
GRO/KC	1.174	1.014	0.934	1.014	0.973	1.008
IFNγ	0.899	1.073	0.928	1.073	1.38	1.077
IL-1α	0.963	1.059	0.875	1.059	1.463	1.114
IL-1β	1.077	1.147	0.943	1.147	1.255	1.136
IL-2	0.982	1.263	1.023	1.263	1.365	1.19
IL-4	1.261	0.981	0.787 *	0.981 #	0.752 *	0.84
IL-5	1.179	1.048	0.817 #	1.048	0.851	0.782
IL-6	0.943	1.183	0.931	1.183	1.501	1.186
IL-10	1.086	1.148	0.926	1.148	1.286	1.111
IL-12p70	0.861	1.273	1.056	1.273	1.867	1.33
IL-13	0.881	1.128	0.986	1.128	1.391	1.134
IL-17A	0.863	1.122	0.98	1.122	1.549	1.119
IL-18	1.173	1.051	0.868	1.051	0.956	0.983
IP-10	1.559	0.977	0.732	0.977	0.859	0.931
Leptin	1.32	1.179 *	0.936	1.179	0.985	1.101
LIX	1.046	1.036	0.95	1.036	1.05	1.089
MCP-1	0.957	1.018	0.961	1.018	1.197 #	1.073
MIP-1α	0.854	1.067	1.002	1.067	1.623	1.093
MIP-2	0.973	1.047	0.966	1.047	1.158	1.117
RANTES	1.156	0.973	0.785 #	0.973	0.939	0.902
TNFα	1.238	1.185	0.842	1.185	1.128	1.034
VEGF	1.044	1.239	0.956	1.239	1.623	1.072
							Supplementary Table 2. Cytokine/Chemokine Array individual fold change values across conditions in the Bötzinger Complex. Green values indicate an increase in fold change relative to the naïve condition for the respective cytokine or chemokine and red values indicate a decrease. A fold change greater than 1 was assigned to mean a relative "increase" and a fold change less than 1 was assigned to m…
