# Supplementary material for: Repeated seizure-induced brainstem neuroinflammation contributes to post-ictal ventilatory control dysfunction
Source: Front Physiol. 2024 Aug 6;15:1413479. doi: 10.3389/fphys.2024.1413479 (PMC11339535; doi:10.3389/fphys.2024.1413479)
Supplement: Supplementary file 3 [file Table3.XLSX]

## Sheet: Supplemental Table 3
	Raphe Magnus
Cytokines/Chemokines	SS cntrl vs Naïve	Naïve vs 1Day	Naïve vs 2Day	Naïve vs 3Day	Naïve vs 5Day	Naïve vs 10Day
EGF	1.33	1.095	0.808	0.96	1.187	1.09
Eotaxin	0.974	0.907	0.966	1.033	1.112	1.148
Fractalkine	1.141	0.886	1.224	1.032	1.215	1.273
G-CSF	2.183	0.854	0.917	0.968	0.56	1.116
GM-CSF	1.074	0.782	0.968	1.069	1.024	1.316
GRO/KC	1.18	0.85	0.914	1.029	0.98	1.041
IFNγ	0.87	0.895	0.936	1.056	1.278	1.138
IL-1α	0.941	0.829	0.892	0.996	1.344	1.162
IL-1β	1.097	0.848	0.993	1.072	1.16	1.197
IL-2	1.045	0.788	0.88	1.071	1.174	1.259
IL-4	1.05	0.873	1.128	0.934	0.954	1.069
IL-5	0.954	0.91	1.037	0.904	1.068	0.997
IL-6	0.995	0.848	0.848	1.063	1.235	1.194
IL-10	1.106	0.895	0.954	1.116	1.23	1.121
IL-12p70	0.815	1.084	1.128	1.481	1.804	1.488
IL-13	0.923	0.839	0.944	1.076	1.306	1.187
IL-17A	0.898	0.861	0.929	1.069	1.385	1.252
IL-18	0.945	0.922	1.113	1.052	1.028	1.233
IP-10	1.24	1.012	1.215	1.015	1.066	1.217
Leptin	1.217	0.929	1.075	1.075	0.995	1.211
LIX	1.09	0.933	0.936	1.048	1.033	1.131
MCP-1	0.979	0.882	0.905	1.011	1.023	1.112
MIP-1α	0.848	0.893	0.936	1.088	1.539	1.157
MIP-2	0.968	0.904	0.988	1.084	1.131	1.17
RANTES	1.036	0.87	1.29	1.117	1.001	1.234
TNFα	1.882	0.766	1.305	0.83	0.714	0.987
VEGF	1.059	0.797	0.87	0.873	1.352 #	0.931
							Supplementary Table 3. Cytokine/Chemokine Array individual fold change values across conditions in the Raphe Magnus. Green values indicate an increase in fold change relative to the naïve condition for the respective cytokine or chemokine. A fold change greater than 1 was assigned to mean a relative "increase" and a fold change less than 1 was assigned to mean a relative "decrease". Average expre…
