# Supplementary material for: Repeated seizure-induced brainstem neuroinflammation contributes to post-ictal ventilatory control dysfunction
Source: Front Physiol. 2024 Aug 6;15:1413479. doi: 10.3389/fphys.2024.1413479 (PMC11339535; doi:10.3389/fphys.2024.1413479)
Supplement: Supplementary file 4 [file Table1.XLSX]

## Sheet: Supplemental Table 1
	PreBӧtC
Cytokines/Chemokines	SS cntrl vs Naïve	Naïve vs 1Day	Naïve vs 2Day	Naïve vs 3Day	Naïve vs 5Day	Naïve vs 10Day
EGF	0.75	1.128	1.016	1.192	1.624 #	1.09
Eotaxin	0.911	1.065	1.001	1.077	1.265	1.101
Fractalkine	0.994	1.222	1.101	1.113	1.357 *	1.332
G-CSF	2.255	1.131	1.011	1.051	0.801	1.227
GM-CSF	0.898	1.165	1.092	1.338 #	1.33 #	1.287
GRO/KC	1.034	1.105	1.078	1.2 *	1.174 #	1.099
IFNγ	0.804	1.081	1.064	1.191	1.498 #	1.104
IL-1α	0.805	1.147	1.142	1.311	1.795 *	1.238
IL-1β	0.875	1.221	1.138	1.284 #	1.54 *	1.257
IL-2	0.944	1.107	1.084	1.352	1.529 *	1.261
IL-4	0.884	1.084	1.018	0.97	1.005	1.149
IL-5	0.842	0.994	0.95	0.867 #	0.951	0.99
IL-6	0.899	1.128	1.02	1.241	1.573 #	1.213
IL-10	0.845	1.173	1.112	1.198	1.545 *	1.178
IL-12p70	1.156	1.039	1.035	1.042	1.718 #	1.043
IL-13	0.894	1.023	1.027	1.164	1.407 #	1.166
IL-17A	0.814	1.161	1.044	1.217	1.791 #	1.222
IL-18	0.802	1.179	1.104	1.142 #	1.259	1.281
IP-10	1.005	1.227	1.198	1.077	1.23	1.398 #
Leptin	1.056	1.101	1.063	1.131	1.15	1.144
LIX	0.954	1.111	1.032	1.152 *	1.165 *	1.106
MCP-1	0.897	1.094	1.049	1.153	1.3 *	1.127
MIP-1α	0.789	1.099	1.085	1.234	1.914 *	1.139
MIP-2	0.926	1.051	1.077	1.225 #	1.29 *	1.14
RANTES	0.775	1.031	1.034	1.045	1.214	1.326
TNFα	0.94	1.058	1.049	0.912	1.097	0.938
VEGF	0.72	1.097	1.085	1.155	1.855 #	1.281
							Supplementary Table 1. Cytokine/Chemokine Array individual fold change values across conditions in the pre-Bötzinger Complex. Green values indicate an increase in fold change relative to the naïve condition for the respective cytokine or chemokine. A fold change greater than 1 was assigned to mean a relative "increase" and a fold change less than 1 was assigned to mean a relative "decrease". Aver…
